# Supplementary material for: Case Report: Physiological and psychological underpinnings of muscle dysmorphia using EEG, GSR, and eye-tracking
Source: Front Psychol. 2025 Jul 21;16:1553997. doi: 10.3389/fpsyg.2025.1553997 (PMC12320501; doi:10.3389/fpsyg.2025.1553997)
Supplement: Supplementary file 5 [file Supplementary_file_5.xlsx]

## Sheet: Sheet 1 - Raw_VAS_Scores
Raw_VAS_Scores
Participant	Image Type	VAS Score (0-10)
E.S.	Past Body Image	9
E.S.	Current Body Image	7
E.S.	Idealized Body Image	10
A.K.	Past Body Image	5
A.K.	Current Body Image	7
A.K.	Idealized Body Image	6
M.T.	Past Body Image	2
M.T.	Current Body Image	1
M.T.	Idealized Body Image	3
