# Supplementary material for: Case Report: Physiological and psychological underpinnings of muscle dysmorphia using EEG, GSR, and eye-tracking
Source: Front Psychol. 2025 Jul 21;16:1553997. doi: 10.3389/fpsyg.2025.1553997 (PMC12320501; doi:10.3389/fpsyg.2025.1553997)
Supplement: Supplementary file 6 [file Supplementary_file_6.xlsx]

## Sheet: Sheet 1 - Raw_GSR_Data
Raw_GSR_Data
Participant	Image Type	SCR Amplitude (µS)	SCR Latency (s)
E.S.	Past Body Image	1.8	1.2
E.S.	Current Body Image	2.4	1.4
E.S.	Idealized Body Image	3.1	1.8
A.K.	Past Body Image	1.5	1.1
A.K.	Current Body Image	2.1	1.3
A.K.	Idealized Body Image	2.4	1.5
M.T.	Past Body Image	1.1	1.0
M.T.	Current Body Image	1.3	1.2
M.T.	Idealized Body Image	1.5	1.4
