# Supplementary material for: Case Report: Physiological and psychological underpinnings of muscle dysmorphia using EEG, GSR, and eye-tracking
Source: Front Psychol. 2025 Jul 21;16:1553997. doi: 10.3389/fpsyg.2025.1553997 (PMC12320501; doi:10.3389/fpsyg.2025.1553997)
Supplement: Supplementary file 7 [file Supplementary_file_7.xlsx]

## Sheet: Sheet 1 - Raw_Eye_Tracking_Data
Raw_Eye_Tracking_Data
Participant	Image Type	Fixation Duration (ms)	Number of Fixations	Primary Area of Interest
E.S.	Past Body Image	870	15	Arms and Chest
E.S.	Current Body Image	1020	18	Biceps and Quads
E.S.	Idealized Body Image	1450	24	Chest and Arms
A.K.	Past Body Image	790	12	Chest
A.K.	Current Body Image	920	16	Arms and Abdomen
A.K.	Idealized Body Image	1100	20	Chest and Shoulders
M.T.	Past Body Image	680	10	Balanced
M.T.	Current Body Image	750	12	Arms and Chest
M.T.	Idealized Body Image	830	14	Chest and Shoulders
