# Supplementary material for: Case Report: Physiological and psychological underpinnings of muscle dysmorphia using EEG, GSR, and eye-tracking
Source: Front Psychol. 2025 Jul 21;16:1553997. doi: 10.3389/fpsyg.2025.1553997 (PMC12320501; doi:10.3389/fpsyg.2025.1553997)
Supplement: Supplementary file 8 [file Supplementary_file_8.xlsx]

## Sheet: Sheet 1 - Raw_EEG_Beta_Wave_Dat
Raw_EEG_Beta_Wave_Data
Participant	Image Type	Frontal Beta (µV²)	Parietal Beta (µV²)	Occipital Beta (µV²)
E.S.	Past Body Image	12.4	10.7	8.5
E.S.	Current Body Image	15.6	13.8	11.4
E.S.	Idealized Body Image	16.2	14.1	18.2
A.K.	Past Body Image	10.8	9.2	7.4
A.K.	Current Body Image	13.2	12.5	10.8
A.K.	Idealized Body Image	12.7	12.1	14.5
M.T.	Past Body Image	8.2	7.4	6.5
M.T.	Current Body Image	9.4	8.8	7.9
M.T.	Idealized Body Image	10.1	9.3	10.1
