# Supplementary material for: Case Report: Physiological and psychological underpinnings of muscle dysmorphia using EEG, GSR, and eye-tracking
Source: Front Psychol. 2025 Jul 21;16:1553997. doi: 10.3389/fpsyg.2025.1553997 (PMC12320501; doi:10.3389/fpsyg.2025.1553997)
Supplement: Supplementary file 9 [file Supplementary_file_9.xlsx]

## Sheet: Sheet 1 - Psychological_Test_Re
Psychological_Test_Results
Psychological Test	Case 1: E.S. (Current MD and BDD Diagnosis)	Case 2: A.K. (Post-BDD and MD Recovery)	Case 3: M.T. (Neutral Gym-Goer)
Muscle Dysmorphic Disorder Inventory (MDDI)	51/60 (Severe symptoms)	18/60 (Mild symptoms)	0/60 (No symptoms)
Body Image Disturbance Questionnaire (BIDQ)	6.2/7 (High distress)	3.8/7 (Moderate distress)	1.8/7 (Minimal distress)
State Anxiety (STAI-State)	52/80 (Elevated anxiety)	40/80 (Moderate anxiety)	28/80 (Low anxiety)
Trait Anxiety (STAI-Trait)	58/80 (High anxiety)	43/80 (Moderate anxiety)	30/80 (Low anxiety)
Rosenberg Self-Esteem Scale (RSES)	10/30 (Very low self-esteem)	16/30 (Low-average self-esteem)	26/30 (High self-esteem)
