# Supplementary material for: Case Report: Physiological and psychological underpinnings of muscle dysmorphia using EEG, GSR, and eye-tracking
Source: Front Psychol. 2025 Jul 21;16:1553997. doi: 10.3389/fpsyg.2025.1553997 (PMC12320501; doi:10.3389/fpsyg.2025.1553997)
Supplement: Supplementary file 10 [file Supplementary_file_10.xlsx]

## Sheet: Sheet 1 - Participant_Demograph
Participant_Demographics_and_Background
Participant	Age	Current Fitness Routine	PED Usage History	Medical/Psychological History	Key Interview Insights
E.S.	24	6 days/week intensive bodybuilding	Active PED and steroid use	Diagnosed with MD and BDD	Reports obsession with muscularity; experiences distress on 'rest days'; frequently compares physique to others.
A.K.	44	None (retired from bodybuilding)	Former PED and steroid user (ceased 6 years ago)	Recovered from MD and BDD	Expresses mixed feelings about past bodybuilding career; acknowledges improved mental health but feels 'loss of control.'
M.T.	39	3 days/week recreational fitness	Never used PEDs or steroids	No history of MD or BDD	Views fitness as a tool for health; reports satisfaction with body image and no emotional distress related to appearance.
